# Supplementary material for: Unveiling the Defenses: A Current and Comprehensive Review of Coleoptera Carabidae Strategies
Source: Biology (Basel). 2025 Jun 17;14(6):709. doi: 10.3390/biology14060709 (PMC12189720; doi:10.3390/biology14060709)
Supplement: Supplementary file 1 [file biology-14-00709-s001.zip]

Archive with 1 entries (1 files):
- biology-3617803-supplementary.pdf
